# Supplementary material for: For the Sake of Production—And the Animal, and Me. How Students at Danish Agricultural Colleges Perceive Animal Welfare
Source: Animals (Basel). 2021 Mar 5;11(3):696. doi: 10.3390/ani11030696 (PMC8001740; doi:10.3390/ani11030696)
Supplement: Supplementary file 1 [file animals-11-00696-s001.zip]

Archive with 4 entries (3 files):
- supplementary/
- supplementary/1. Translated Guide individual interviews, younger agricultural students and animal welfare.docx
- supplementary/2 Translated Guide_focus groups,older  agricultural students and animal welfare.docx
- supplementary/3. Translated - Guide_individual interviews, tearchers at agricultural colleges.docx
